# Supplementary material for: Transcription Factor MaHMG, the High-Mobility Group Protein, Is Implicated in Conidiation Pattern Shift and Stress Tolerance in Metarhizium acridum
Source: J Fungi (Basel). 2025 Aug 27;11(9):628. doi: 10.3390/jof11090628 (PMC12470670; doi:10.3390/jof11090628)
Supplement: Supplementary file 1 [file jof-11-00628-s001.zip]

Archive with 1 entries (1 files):
- jof-3787132-supplementary.pdf
